# Supplementary material for: Three new species of mealybug (Hemiptera, Coccomorpha, Pseudococcidae) on persimmon fruit trees (Diospyros kaki) in southern Brazil
Source: Zookeys. 2016 Apr 25;(584):61–82. doi: 10.3897/zookeys.584.8065 (PMC4857023; doi:10.3897/zookeys.584.8065)
Supplement: XML Treatment for Anisococcus [file zookeys.584.8065-treatment1.xml]

<!DOCTYPE tp:taxon-treatment
  PUBLIC "-//TaxonX//DTD Taxonomic Treatment Publishing DTD v0 20100105//EN" "tax-treatment-NSO.dtd">
<tp:taxon-treatment xmlns:tp="http://www.plazi.org/taxpub"><tp:treatment-meta><kwd-group><label>Taxon classification</label><kwd><named-content content-type="kingdom">Animalia</named-content></kwd><kwd><named-content content-type="order">Hemiptera</named-content></kwd><kwd><named-content content-type="family">Pseudococcidae</named-content></kwd></kwd-group><mixed-citation publication-type="journal"><person-group><name><surname>Pacheco da Silva</surname><given-names>Vitor C.</given-names></name><name><surname>Kaydan</surname><given-names>Mehmet Bora</given-names></name><name><surname>Germain</surname><given-names>Jean-François</given-names></name><name><surname>Malausa</surname><given-names>Thibaut</given-names></name><name><surname>Botton</surname><given-names>Marcos</given-names></name></person-group><article-title>Three new species of mealybug (<tp:taxon-name><tp:taxon-name-part taxon-name-part-type="order">Hemiptera</tp:taxon-name-part></tp:taxon-name>, <tp:taxon-name><tp:taxon-name-part taxon-name-part-type="above-genus">Coccomorpha</tp:taxon-name-part></tp:taxon-name>, <tp:taxon-name><tp:taxon-name-part taxon-name-part-type="family">Pseudococcidae</tp:taxon-name-part></tp:taxon-name>) on persimmon fruit trees (<italic><tp:taxon-name><tp:taxon-name-part taxon-name-part-type="genus">Diospyros</tp:taxon-name-part> <tp:taxon-name-part taxon-name-part-type="species">kaki</tp:taxon-name-part></tp:taxon-name></italic>) in southern Brazil</article-title><source>Zookeys</source><day>25</day><month>4</month><year>2016</year><volume>2016</volume><issue>584</issue><fpage>61</fpage><lpage>82</lpage><pub-id pub-id-type="doi">10.3897/zookeys.584.8065</pub-id></mixed-citation></tp:treatment-meta><tp:nomenclature><label>Genus</label><tp:taxon-name>
            <tp:taxon-name-part taxon-name-part-type="genus">Anisococcus</tp:taxon-name-part>
          </tp:taxon-name><tp:taxon-authority>Ferris</tp:taxon-authority><tp:nomenclature-citation-list><tp:nomenclature-citation><tp:taxon-name>
                <tp:taxon-name-part taxon-name-part-type="genus">Anisococcus</tp:taxon-name-part>
              </tp:taxon-name><comment> Ferris, 1950</comment></tp:nomenclature-citation></tp:nomenclature-citation-list></tp:nomenclature><tp:treatment-sec sec-type="Type species"><title>Type species.</title><p>
            <italic><tp:taxon-name><tp:taxon-name-part taxon-name-part-type="genus">Dactylopius</tp:taxon-name-part> <tp:taxon-name-part taxon-name-part-type="species">crawii</tp:taxon-name-part></tp:taxon-name></italic> Coquillet by original designation.</p></tp:treatment-sec><tp:treatment-sec sec-type="Generic diagnosis"><title>Generic diagnosis</title><p>(adapted from <xref ref-type="bibr" rid="B23">Williams and Granara de Willink 1992</xref>; <xref ref-type="bibr" rid="B18">McKenzie 1967</xref>). Body narrowly to broadly oval, 2.0–3.8 mm long, 1.1–2.8 mm wide. Labium with three segments, about as long as the clypeolabral shield. Antennae, 8-segmented. Circulus present or absent. Legs well-developed, without translucent pores; apparently with a small denticle on the claw. Both ostioles well developed. Anal lobes well developed. Anal ring rounded, usually large and cellular with six long setae, but sometimes reduced, non-cellular, more or less removed from the posterior apex of the abdomen (<italic><tp:taxon-name><tp:taxon-name-part taxon-name-part-type="genus">Anisococcus</tp:taxon-name-part> <tp:taxon-name-part taxon-name-part-type="species">ephedrae</tp:taxon-name-part></tp:taxon-name></italic> (Coquillett)).</p><p>
            <italic>Dorsum</italic>. Dorsal tubular ducts with or without a rim, each orifice associated with one or more minute discoidal pores. Cerarii 13–17 pairs. Anal lobe cerarii, each with 7–20 conical setae on a sclerotized area, often with 3–7 auxiliary setae, remaining cerarii smaller, each with two or more conical setae plus an associated cluster of trilocular pores. Preocular cerarius always absent. Dorsal setae, slender and flagellate. Trilocular pores evenly distributed. Discoidal pores scattered and associated with tubular ducts, each smaller than trilocular pores. Multilocular disc pores absent.</p><p>
            <italic>Venter</italic>. Body setae flagellate. Trilocular pores evenly distributed. Discoidal pores scattered or associated with tubular ducts. Multilocular disc pores absent. Oral collar tubular ducts of one or more sizes, of various lengths and widths, with largest ducts, when present, on body margin, often associated with minute discoidal pores.</p><!--PageBreak--></tp:treatment-sec><tp:treatment-sec sec-type="Key to adult females of Anisococcus found in the Neotropical Region"><title>Key to adult females of <italic><tp:taxon-name><tp:taxon-name-part taxon-name-part-type="genus">Anisococcus</tp:taxon-name-part></tp:taxon-name></italic> found in the Neotropical Region</title><p>(adapted from Williams and Granada de Willink (1992)).</p><table-wrap content-type="key" position="anchor" orientation="portrait"><table id="TID0EICAE" rules="all"><tbody><tr><td rowspan="1" colspan="1">1</td><td rowspan="1" colspan="1">Dorsal oral collar tubular ducts of one size, all large, each about twice the diameter of a trilocular pore, always with a rim</td><td rowspan="1" colspan="1">
                    <bold><italic><tp:taxon-name><tp:taxon-name-part taxon-name-part-type="genus">Anisococcus</tp:taxon-name-part> <tp:taxon-name-part taxon-name-part-type="species">milleri</tp:taxon-name-part></tp:taxon-name></italic> Williams &amp; Granara de Willink</bold>
                  </td></tr><tr><td rowspan="1" colspan="1">–</td><td rowspan="1" colspan="1">Dorsal oral collar tubular ducts of two sizes, the large ducts with a rim, smaller ducts without a rim</td><td rowspan="1" colspan="1">
                    <bold>2</bold>
                  </td></tr><tr><td rowspan="1" colspan="1">2</td><td rowspan="1" colspan="1">Ventral oral collar tubular ducts present in rows across medial areas of abdominal segments</td><td rowspan="1" colspan="1">
                    <bold>3</bold>
                  </td></tr><tr><td rowspan="1" colspan="1">–</td><td rowspan="1" colspan="1">Ventral oral collar tubular ducts on abdomen represented by only 1 or 2, restricted to medially on abdominal segments</td><td rowspan="1" colspan="1">
                    <bold><italic><tp:taxon-name><tp:taxon-name-part taxon-name-part-type="genus">Anisococcus</tp:taxon-name-part> <tp:taxon-name-part taxon-name-part-type="species">parasitus</tp:taxon-name-part></tp:taxon-name></italic> Williams &amp; Granara de Willink</bold>
                  </td></tr><tr><td rowspan="1" colspan="1">3</td><td rowspan="1" colspan="1">Oral collar tubular ducts on venter of one size; smaller oral collar tubular ducts on dorsum without a sclerotized area next to duct opening</td><td rowspan="1" colspan="1">
                    <bold><italic><tp:taxon-name><tp:taxon-name-part taxon-name-part-type="genus">Anisococcus</tp:taxon-name-part> <tp:taxon-name-part taxon-name-part-type="species">erbi</tp:taxon-name-part></tp:taxon-name></italic> Williams &amp; Granara de Willink</bold>
                  </td></tr><tr><td rowspan="1" colspan="1">–</td><td rowspan="1" colspan="1">Oral collar tubular ducts on venter of two sizes; smaller oral collar tubular ducts on dorsum with a sclerotized area next to duct opening</td><td rowspan="1" colspan="1">
                    <bold><italic><tp:taxon-name><tp:taxon-name-part taxon-name-part-type="genus">Anisococcus</tp:taxon-name-part> <tp:taxon-name-part taxon-name-part-type="species">granarae</tp:taxon-name-part></tp:taxon-name></italic> Pacheco da Silva &amp; Kaydan, sp. n.</bold>
                  </td></tr></tbody></table></table-wrap></tp:treatment-sec><ref-list><ref id="B23"><mixed-citation xmlns:xlink="http://www.w3.org/1999/xlink" xlink:type="simple">
          <person-group><name name-style="western"><surname>Williams</surname><given-names>DJ</given-names></name><name name-style="western"><surname>Granara de Willink</surname><given-names>MC</given-names></name></person-group> (<year>1992</year>) <source>Mealybugs of Central and South America.</source> <publisher-name>CAB International</publisher-name>, <publisher-loc>Wallingford</publisher-loc>, <size units="page">635 pp</size>.</mixed-citation></ref><ref id="B18"><mixed-citation xmlns:xlink="http://www.w3.org/1999/xlink" xlink:type="simple">
          <person-group><name name-style="western"><surname>McKenzie</surname><given-names>HL</given-names></name></person-group> (<year>1967</year>) <source>Mealybugs of California with Taxonomy, Biology and Control of North American Species (<tp:taxon-name><tp:taxon-name-part taxon-name-part-type="suborder">Homoptera</tp:taxon-name-part></tp:taxon-name>: <tp:taxon-name><tp:taxon-name-part taxon-name-part-type="superfamily">Coccoidea</tp:taxon-name-part></tp:taxon-name>: <tp:taxon-name><tp:taxon-name-part taxon-name-part-type="family">Pseudococcidae</tp:taxon-name-part></tp:taxon-name>).</source> <publisher-name>University of California Press</publisher-name>, <publisher-loc>Berkeley</publisher-loc>, <size units="page">526 pp</size>.</mixed-citation></ref></ref-list></tp:taxon-treatment>
