# Supplementary material for: Three new species of mealybug (Hemiptera, Coccomorpha, Pseudococcidae) on persimmon fruit trees (Diospyros kaki) in southern Brazil
Source: Zookeys. 2016 Apr 25;(584):61–82. doi: 10.3897/zookeys.584.8065 (PMC4857023; doi:10.3897/zookeys.584.8065)
Supplement: XML Treatment for Anisococcus granarae [file zookeys.584.8065-treatment2.xml]

<!DOCTYPE tp:taxon-treatment
  PUBLIC "-//TaxonX//DTD Taxonomic Treatment Publishing DTD v0 20100105//EN" "tax-treatment-NSO.dtd">
<tp:taxon-treatment xmlns:tp="http://www.plazi.org/taxpub"><tp:treatment-meta><kwd-group><label>Taxon classification</label><kwd><named-content content-type="kingdom">Animalia</named-content></kwd><kwd><named-content content-type="order">Hemiptera</named-content></kwd><kwd><named-content content-type="family">Pseudococcidae</named-content></kwd></kwd-group><mixed-citation publication-type="journal"><person-group><name><surname>Pacheco da Silva</surname><given-names>Vitor C.</given-names></name><name><surname>Kaydan</surname><given-names>Mehmet Bora</given-names></name><name><surname>Germain</surname><given-names>Jean-François</given-names></name><name><surname>Malausa</surname><given-names>Thibaut</given-names></name><name><surname>Botton</surname><given-names>Marcos</given-names></name></person-group><article-title>Three new species of mealybug (<tp:taxon-name><tp:taxon-name-part taxon-name-part-type="order">Hemiptera</tp:taxon-name-part></tp:taxon-name>, <tp:taxon-name><tp:taxon-name-part taxon-name-part-type="above-genus">Coccomorpha</tp:taxon-name-part></tp:taxon-name>, <tp:taxon-name><tp:taxon-name-part taxon-name-part-type="family">Pseudococcidae</tp:taxon-name-part></tp:taxon-name>) on persimmon fruit trees (<italic><tp:taxon-name><tp:taxon-name-part taxon-name-part-type="genus">Diospyros</tp:taxon-name-part> <tp:taxon-name-part taxon-name-part-type="species">kaki</tp:taxon-name-part></tp:taxon-name></italic>) in southern Brazil</article-title><source>Zookeys</source><day>25</day><month>4</month><year>2016</year><volume>2016</volume><issue>584</issue><fpage>61</fpage><lpage>82</lpage><pub-id pub-id-type="doi">10.3897/zookeys.584.8065</pub-id></mixed-citation></tp:treatment-meta><tp:nomenclature><tp:taxon-name>
            <tp:taxon-name-part taxon-name-part-type="genus">Anisococcus</tp:taxon-name-part>
            <tp:taxon-name-part taxon-name-part-type="species">granarae</tp:taxon-name-part>
            <object-id xmlns:xlink="http://www.w3.org/1999/xlink" content-type="zoobank" xlink:type="simple">http://zoobank.org/AB5F7C82-5263-4377-97C7-F98E9FC434F6</object-id>
          </tp:taxon-name><tp:taxon-authority>Pacheco da Silva &amp; Kaydan</tp:taxon-authority><tp:taxon-status xmlns:xlink="http://www.w3.org/1999/xlink" xlink:type="simple">sp. n.</tp:taxon-status><xref ref-type="fig" rid="F1">Figs 1</xref><xref ref-type="fig" rid="F2">, 2</xref></tp:nomenclature><tp:treatment-sec sec-type="Type-locality"><title>Type-locality.</title><p>
            <bold>Brazil</bold>, Farroupilha – Rio Grande do Sul, on fruits in persimmon orchards, <italic><tp:taxon-name><tp:taxon-name-part taxon-name-part-type="genus">Diospyros</tp:taxon-name-part> <tp:taxon-name-part taxon-name-part-type="species">kaki</tp:taxon-name-part></tp:taxon-name></italic>, Apr 2015, VC Pacheco da Silva leg.</p></tp:treatment-sec><tp:treatment-sec sec-type="Type-specimen"><title>Type-specimen.</title><p>
            <italic>Holotype</italic> female, Brazil, Farroupilha – Rio Grande do Sul, on <italic><tp:taxon-name><tp:taxon-name-part taxon-name-part-type="genus">Diospyros</tp:taxon-name-part> <tp:taxon-name-part taxon-name-part-type="species">kaki</tp:taxon-name-part></tp:taxon-name></italic>, on fruits, Apr 2015, coll: VC Pacheco da Silva, <abbrev xmlns:xlink="http://www.w3.org/1999/xlink" content-type="institution" xlink:title="Coccoidea Collection of the Museum Ramiro Gomes Costa" xlink:type="simple">MRGC</abbrev>: 2263. <italic>Paratypes</italic>: Brazil, 3 ♀♀ (85, 84, 89) - Farroupilha – Rio Grande do Sul, on <italic><tp:taxon-name><tp:taxon-name-part taxon-name-part-type="genus">Diospyros</tp:taxon-name-part> <tp:taxon-name-part taxon-name-part-type="species">kaki</tp:taxon-name-part></tp:taxon-name></italic> ‘Fuyu’, Apr 2015, coll: VC Pacheco da Silva and ECW Galzer; 1 ♀ (65) - Bento Gonçalves – Rio Grande do Sul, on <italic><tp:taxon-name><tp:taxon-name-part taxon-name-part-type="genus">Diospyros</tp:taxon-name-part> <tp:taxon-name-part taxon-name-part-type="species">kaki</tp:taxon-name-part></tp:taxon-name></italic>, May 2015, coll: VC Pacheco da Silva; 2 ♀♀ (112, 114) - Farroupilha – Rio Grande do Sul, on <italic><tp:taxon-name><tp:taxon-name-part taxon-name-part-type="genus">Diospyros</tp:taxon-name-part> <tp:taxon-name-part taxon-name-part-type="species">kaki</tp:taxon-name-part></tp:taxon-name></italic> ‘Kioto’, Apr 2015, coll: VC Pacheco da Silva and ECW Galzer; 2 ♀♀ (129, 131) - Caxias do Sul – Rio Grande do Sul, on <italic><tp:taxon-name><tp:taxon-name-part taxon-name-part-type="genus">Diospyros</tp:taxon-name-part> <tp:taxon-name-part taxon-name-part-type="species">kaki</tp:taxon-name-part></tp:taxon-name></italic> ‘Fuyu’, Apr 2015, coll: VC Pacheco da Silva and ECW Galzer; 1 ♀ (142) - Farroupilha – Rio Grande do Sul, on <italic><tp:taxon-name><tp:taxon-name-part taxon-name-part-type="genus">Diospyros</tp:taxon-name-part> <tp:taxon-name-part taxon-name-part-type="species">kaki</tp:taxon-name-part></tp:taxon-name></italic> ‘Kioto’, Apr 2015, coll: VC Pacheco da Silva and ECW Galzer; 1 ♀ (166) - Farroupilha – Rio Grande do Sul, on <italic><tp:taxon-name><tp:taxon-name-part taxon-name-part-type="genus">Diospyros</tp:taxon-name-part> <tp:taxon-name-part taxon-name-part-type="species">kaki</tp:taxon-name-part></tp:taxon-name></italic> ‘Kioto’, Apr 2015, coll: VC Pacheco da Silva and ECW Galzer; 3 ♀♀ (190, 191, 192) - Farroupilha – Rio Grande do Sul, on <italic><tp:taxon-name><tp:taxon-name-part taxon-name-part-type="genus">Diospyros</tp:taxon-name-part> <tp:taxon-name-part taxon-name-part-type="species">kaki</tp:taxon-name-part></tp:taxon-name></italic> ‘Kioto’, Apr 2015, coll: VC Pacheco da Silva and ECW Galzer. <abbrev xmlns:xlink="http://www.w3.org/1999/xlink" content-type="institution" xlink:title="Anses, Laboratoire de la Santé des Végétaux, Montferrier-sur-Lez, France" xlink:type="simple">ANSES/LSV</abbrev> 3 slides, MBK 2 slide and <abbrev xmlns:xlink="http://www.w3.org/1999/xlink" content-type="institution" xlink:title="Coccoidea Collection of the Museum Ramiro Gomes Costa" xlink:type="simple">MRGC</abbrev> 2 slides (2264 and 2265).</p></tp:treatment-sec><tp:treatment-sec sec-type="Diagnosis"><title>Diagnosis.</title><p>
            <italic><tp:taxon-name><tp:taxon-name-part taxon-name-part-type="genus">Anisococcus</tp:taxon-name-part> <tp:taxon-name-part taxon-name-part-type="species">granarae</tp:taxon-name-part></tp:taxon-name></italic> Pacheco da Silva &amp; Kaydan, sp. n. is characterized by the following combination of features: (i) dorsal oral collar tubular ducts of 2 sizes, the large type with an indistinct rim, the small type without a rim (but with a sclerotized area next to the ducts opening); (ii) ventral oral collar tubular ducts of two sizes, smaller ducts present in rows across medial areas of abdominal segments, and larger ducts in body margin.</p></tp:treatment-sec><tp:treatment-sec sec-type="Description"><title>Description.</title><p>Adult female.</p><p>Appearance in life.</p><p>Body oval, up to 4 mm long at maturity, covered in a layer of white wax; with two longitudinal lines of dorsal patches without wax on the intersegmental areas of the abdomen, exposing areas of dark gray-to-black subcutaneous pigment (Fig. <xref ref-type="fig" rid="F1">1</xref>). The margins have 14 small thin lateral filaments plus a long filament produced by anal lobe cerarii.</p><fig id="F1" position="float" orientation="portrait"><label>Figure 1.</label><caption><p>
          <italic><tp:taxon-name><tp:taxon-name-part taxon-name-part-type="genus">Anisococcus</tp:taxon-name-part> <tp:taxon-name-part taxon-name-part-type="species">granarae</tp:taxon-name-part></tp:taxon-name></italic> Pacheco da Silva &amp; Kaydan, sp. n. Live adult female.</p></caption><graphic xmlns:xlink="http://www.w3.org/1999/xlink" xlink:href="zookeys-584-061-g001.jpg" position="float" orientation="portrait" xlink:type="simple" id="oo_86608.jpg"/></fig><fig id="F2" position="float" orientation="portrait"><label>Figure 2.</label><caption><p>Adult female <italic><tp:taxon-name><tp:taxon-name-part taxon-name-part-type="genus">Anisococcus</tp:taxon-name-part> <tp:taxon-name-part taxon-name-part-type="species">granarae</tp:taxon-name-part></tp:taxon-name></italic> Pacheco da Silva &amp; Kaydan, sp. n. Holotype.</p></caption><graphic xmlns:xlink="http://www.w3.org/1999/xlink" xlink:href="zookeys-584-061-g002.jpg" position="float" orientation="portrait" xlink:type="simple" id="oo_86609.jpg"/></fig><p>Body oval, 2.08–3.28 mm long, 1.06–1.82 mm wide. Eye marginal, 60–80 μm wide. Antennae, 8-segmented, 630–730 μm long, with 4 fleshy setae, each 35–70 μm long; apical segment 120–125 μm long, 35 μm wide, with apical setae 60 μm long. Tentorium 190–200 μm long, 175–210 μm wide. Labium 3-segmented, 220–260 μm long, 135–145 μm wide. Anterior spiracles 95–105 μm long, 50–65 μm wide across atrium; posterior spiracles 115–130 μm long, 70–90 μm wide across atrium. Circulus 145–200 μm wide. Legs well-developed; lengths for posterior legs: coxa 280–330 μm, <!--PageBreak--><!--PageBreak-->trochanter + femur 490–560 μm, tibia + tarsus 550–590 μm, claw 35–45 μm. Ratio of length of tibia + tarsus to trochanter + femur, 1.03–1.15:1; ratio of length of tibia to tarsus, 3.00–3.38:1; ratio of length of hind trochanter + femur to greatest width of femur, 3.25–3.77:1. Tarsal digitules capitate, each 60.0–72.5 μm long. Claw digitules capitate, each 45–50 μm. Both pairs of ostioles present; anterior ostioles each with a total for both lips of 55–69 trilocular pores and 25–30 setae; posterior ostioles each with a total for both lips of 49–69 trilocular pores and 17–22 setae. Anal ring 120–125 μm wide, with 6 setae, each setae 260–305 μm long.</p><p>
            <italic>Dorsum</italic>. Derm membranous, with 16 pairs of cerarii around body margin, each cerarius with 1–6 cerarian setae, each 20.0–22.5 μm long, plus 15–20 trilocular pores between cerarian setae and 3–5 spine-like auxiliary setae. Anal lobe cerarii each with about 12–16 conical setae, each 25.0–32.5 μm long, plus 42–54 trilocular pores and 3–5 spine-like auxiliary setae, all on a sclerotized area about the same size as the anal ring. Dorsal body setae of two kinds, (i) short spine-like slightly flagellate setae, each 20–25 μm long, present in middle of body segments, and (ii) hair-like flagellate setae, each 20–50 μm long, scattered on head and thorax and in single rows on abdominal segments. Trilocular pores each 4–5 μm in diameter, scattered over entire body. Minute discoidal pores, each 2.0–2.5 μm in diameter, also scattered throughout the dorsum and associated with oral collar tubular ducts. Oral collar tubular ducts of two kinds, always with at least 1 minute discoidal pore: (i) larger ducts each 20–25 μm long, 9–10 μm wide at mid-width and with an indistinct rim of duct opening 15 μm wide; totaling 14–21 on the dorsum, with 4 on head, 4 or 5 on thorax and on abdominal segments as follows: II 0–2, III 0–2, IV 0–2, V 2, VI 2, VII 2 and (ii) smaller ducts, each duct 10–15 μm long, 4–5 μm wide at mid-width, with sclerotized area next to duct opening 7.0–7.5 μm wide; scattered throughout on head and thorax, and on abdominal segments as follows: I 12–25, II 12–18, III 14–21, IV 11–21, V 9–13, VI 2–6, VII 25–29, VIII 10–14.</p><p>
            <italic>Venter</italic>. Setae flagellate, each 12.5–225 μm long, longest setae medially on head. Apical setae of anal lobe each 295–360 μm long. Trilocular pores, each 3–4 μm in diameter, frequent throughout the venter. Minute discoidal pores scattered throughout the venter, generally associated with oral collar tubular ducts, each 2–2.5 μm. Oral collar tubular ducts of two sizes: (i) larger ducts concentrated on body margin (same size those on smaller oral collar tubular ducts on dorsum) (2–5 on each side), and (ii) small ducts, each 10.0–12.5 μm long, 2.5–3.0 μm wide, present on head and thorax, and across abdominal segments as follows: I–III 22–31, IV 7–14, V 12–14, VI 6–12, VII 8–10, VIII + IX 0–2.</p></tp:treatment-sec><tp:treatment-sec sec-type="Comments"><title>Comments.</title><p>
            <italic><tp:taxon-name><tp:taxon-name-part taxon-name-part-type="genus">Anisococcus</tp:taxon-name-part> <tp:taxon-name-part taxon-name-part-type="species">granarae</tp:taxon-name-part></tp:taxon-name></italic> Pacheco da Silva &amp; Kaydan sp. n. is most similar to <italic><tp:taxon-name><tp:taxon-name-part taxon-name-part-type="genus">Anisococcus</tp:taxon-name-part> <tp:taxon-name-part taxon-name-part-type="species">erbi</tp:taxon-name-part></tp:taxon-name></italic> Williams &amp; Granara de Willink and <italic><tp:taxon-name><tp:taxon-name-part taxon-name-part-type="genus">Anisococcus</tp:taxon-name-part> <tp:taxon-name-part taxon-name-part-type="species">parasitus</tp:taxon-name-part></tp:taxon-name></italic> Williams &amp; Granara de Willink in having oral collar tubular ducts of two sizes on the dorsum. However, <italic><tp:taxon-name><tp:taxon-name-part taxon-name-part-type="genus">Anisococcus</tp:taxon-name-part> <tp:taxon-name-part taxon-name-part-type="species">granarae</tp:taxon-name-part></tp:taxon-name></italic> can be readily distinguished from <italic><tp:taxon-name><tp:taxon-name-part taxon-name-part-type="genus">Anisococcus</tp:taxon-name-part> <tp:taxon-name-part taxon-name-part-type="species">erbi</tp:taxon-name-part></tp:taxon-name></italic> in having: (i) oral collar tubular ducts of two sizes on the venter, and (ii) 16 cerarii on body margins (13 –15), and from <italic><tp:taxon-name><tp:taxon-name-part taxon-name-part-type="genus">Anisococcus</tp:taxon-name-part> <tp:taxon-name-part taxon-name-part-type="species">parasitus</tp:taxon-name-part></tp:taxon-name></italic> in having: (i) oral collar tubular ducts of two sizes on the venter (<italic><tp:taxon-name><tp:taxon-name-part taxon-name-part-type="genus">Anisococcus</tp:taxon-name-part> <tp:taxon-name-part taxon-name-part-type="species">parasitus</tp:taxon-name-part></tp:taxon-name></italic> has oral collar tubular ducts of only one size), and (ii) ventral oral collar tubular ducts present in rows across medial areas of the abdominal segments (not in rows on <italic><tp:taxon-name><tp:taxon-name-part taxon-name-part-type="genus">Anisococcus</tp:taxon-name-part> <tp:taxon-name-part taxon-name-part-type="species">parasitius</tp:taxon-name-part></tp:taxon-name></italic>).</p><!--PageBreak--></tp:treatment-sec><tp:treatment-sec sec-type="Etymology"><title>Etymology.</title><p>This species is named after Dr. Maria Cristina Granara de Willink who carried out the most valuable studies on the systematics and taxonomy of mealybugs in Central and South America.</p></tp:treatment-sec><tp:treatment-sec sec-type="Host plant"><title>Host plant.</title><p>
            <italic><tp:taxon-name><tp:taxon-name-part taxon-name-part-type="genus">Diospyros</tp:taxon-name-part> <tp:taxon-name-part taxon-name-part-type="species">kaki</tp:taxon-name-part></tp:taxon-name></italic>.</p></tp:treatment-sec><tp:treatment-sec sec-type="Distribution"><title>Distribution.</title><p>Brazil (Bento Gonçalves, Caxias do Sul and Farroupilha, Rio Grande do Sul).</p></tp:treatment-sec><tp:treatment-sec sec-type="Molecular characterization"><title>Molecular characterization.</title><p>No intraspecific variation was observed at COI (35 replicates). No BLAST hit with high similarity (&gt; 95%) was obtained with GenBank.</p></tp:treatment-sec></tp:taxon-treatment>
