# Supplementary material for: Three new species of mealybug (Hemiptera, Coccomorpha, Pseudococcidae) on persimmon fruit trees (Diospyros kaki) in southern Brazil
Source: Zookeys. 2016 Apr 25;(584):61–82. doi: 10.3897/zookeys.584.8065 (PMC4857023; doi:10.3897/zookeys.584.8065)
Supplement: XML Treatment for Ferrisia [file zookeys.584.8065-treatment3.xml]

<!DOCTYPE tp:taxon-treatment
  PUBLIC "-//TaxonX//DTD Taxonomic Treatment Publishing DTD v0 20100105//EN" "tax-treatment-NSO.dtd">
<tp:taxon-treatment xmlns:tp="http://www.plazi.org/taxpub"><tp:treatment-meta><kwd-group><label>Taxon classification</label><kwd><named-content content-type="kingdom">Animalia</named-content></kwd><kwd><named-content content-type="order">Hemiptera</named-content></kwd><kwd><named-content content-type="family">Pseudococcidae</named-content></kwd></kwd-group><mixed-citation publication-type="journal"><person-group><name><surname>Pacheco da Silva</surname><given-names>Vitor C.</given-names></name><name><surname>Kaydan</surname><given-names>Mehmet Bora</given-names></name><name><surname>Germain</surname><given-names>Jean-François</given-names></name><name><surname>Malausa</surname><given-names>Thibaut</given-names></name><name><surname>Botton</surname><given-names>Marcos</given-names></name></person-group><article-title>Three new species of mealybug (<tp:taxon-name><tp:taxon-name-part taxon-name-part-type="order">Hemiptera</tp:taxon-name-part></tp:taxon-name>, <tp:taxon-name><tp:taxon-name-part taxon-name-part-type="above-genus">Coccomorpha</tp:taxon-name-part></tp:taxon-name>, <tp:taxon-name><tp:taxon-name-part taxon-name-part-type="family">Pseudococcidae</tp:taxon-name-part></tp:taxon-name>) on persimmon fruit trees (<italic><tp:taxon-name><tp:taxon-name-part taxon-name-part-type="genus">Diospyros</tp:taxon-name-part> <tp:taxon-name-part taxon-name-part-type="species">kaki</tp:taxon-name-part></tp:taxon-name></italic>) in southern Brazil</article-title><source>Zookeys</source><day>25</day><month>4</month><year>2016</year><volume>2016</volume><issue>584</issue><fpage>61</fpage><lpage>82</lpage><pub-id pub-id-type="doi">10.3897/zookeys.584.8065</pub-id></mixed-citation></tp:treatment-meta><tp:nomenclature><label>Genus</label><tp:taxon-name>
            <tp:taxon-name-part taxon-name-part-type="genus">Ferrisia</tp:taxon-name-part>
          </tp:taxon-name><tp:taxon-authority>Fullaway</tp:taxon-authority><tp:nomenclature-citation-list><tp:nomenclature-citation><tp:taxon-name>
                <tp:taxon-name-part taxon-name-part-type="genus">Ferrisia</tp:taxon-name-part>
              </tp:taxon-name><comment> Fullaway, 1923</comment></tp:nomenclature-citation><tp:nomenclature-citation><tp:taxon-name>
                <tp:taxon-name-part taxon-name-part-type="genus">Ferrisiana</tp:taxon-name-part>
              </tp:taxon-name><comment> Takahashi, 1929</comment></tp:nomenclature-citation></tp:nomenclature-citation-list></tp:nomenclature><tp:treatment-sec sec-type="Type species"><title>Type species.</title><p>
            <italic><tp:taxon-name><tp:taxon-name-part taxon-name-part-type="genus">Dactylopius</tp:taxon-name-part> <tp:taxon-name-part taxon-name-part-type="species">virgatus</tp:taxon-name-part></tp:taxon-name></italic> Cockerell, by monotypy and original designation.</p></tp:treatment-sec><tp:treatment-sec sec-type="Generic diagnosis"><title>Generic diagnosis</title><p>(adapted from <xref ref-type="bibr" rid="B13">Kaydan and Gullan 2012</xref>). Adult female. Body elongate to oval, 1.3–5.5 mm long, 0.5–3.0 mm wide. Antennae almost always 8-segmented (sometimes 7-segmented in <italic><tp:taxon-name><tp:taxon-name-part taxon-name-part-type="genus">Ferrisia</tp:taxon-name-part> <tp:taxon-name-part taxon-name-part-type="species">milleri</tp:taxon-name-part></tp:taxon-name></italic> Kaydan &amp; Gullan and <italic><tp:taxon-name><tp:taxon-name-part taxon-name-part-type="genus">Ferrisia</tp:taxon-name-part> <tp:taxon-name-part taxon-name-part-type="species">pitcairnia</tp:taxon-name-part></tp:taxon-name></italic> Kaydan &amp; Gullan). Labium 3-segmented, always longer than wide. Posterior pair of spiracles always larger than anterior spiracles. Circulus quadrate, divided by an intersegmental line. Legs well-developed, with or without translucent pores on hind coxa, femur and tibia; claw without a denticle; tarsal and claw digitules both capitate, claw digitules thicker than tarsal digitules. Posterior ostioles well-developed; anterior ostioles usually more weakly developed than posterior pair, or absent. Anal lobes well developed. Anal ring typically with 6 anal ring setae.</p></tp:treatment-sec><tp:treatment-sec sec-type="Description"><title>Description.</title><p>
            <italic>Dorsum</italic>. With long enlarged ducts, each with the orifice surrounded by a circular sclerotized rim, either containing short setae or with setae just outside border. In living insects, these ducts secrete long glassy filaments typical of the genus. Cerarii confined to anal lobes; each anal lobe usually with 2 enlarged conical setae (more on some specimens of <italic><tp:taxon-name><tp:taxon-name-part taxon-name-part-type="genus">Ferrisia</tp:taxon-name-part> <tp:taxon-name-part taxon-name-part-type="species">dasylirii</tp:taxon-name-part></tp:taxon-name></italic> Cockerell and <italic><tp:taxon-name><tp:taxon-name-part taxon-name-part-type="genus">Ferrisia</tp:taxon-name-part> <tp:taxon-name-part taxon-name-part-type="species">virgata</tp:taxon-name-part></tp:taxon-name></italic> (Cockerell)) plus an associated cluster of trilocular pores and a few auxiliary setae. Body setae slender and flagellate, bluntly tipped to slightly capitate, and of various sizes. Trilocular pores each 3–5 μm in diameter, often slightly larger (4–5 μm diameter) than ventral trilocular pores (typically 3–5 μm), scattered over the dorsum. Minute discoidal pores on the dorsal submargin of the head at base of antennal segment I, usually in a small tight cluster of 3–8 pores (often difficult to see), and also associated with enlarged tubular ducts (generally present within sclerotized area surrounding duct rim). Enlarged tubular ducts present mostly on body margin and submargin in segmental clusters, but often also present medially and submedially; duct opening of each tubular duct with a sclerotized rim surrounded by a circular sclerotized area bearing 0–3 (generally 1 or 2) minute discoidal pores (appearing as clear areas in the cuticle) and with 1–7 (generally 3–5) blunt-tipped to slightly capitated setae. Oral-collar tubular ducts and multilocular pores absent.</p><!--PageBreak--><p>
            <italic>Venter</italic>. Body setae slender, blunt-tipped to slightly capitate, and of various sizes. Trilocular pores each 2.5–5.0 μm in diameter, scattered over surface. Minute discoidal pores scattered throughout the venter, almost always associated with ventral oral-collar tubular ducts. Enlarged tubular ducts absent. Oral-collar tubular ducts of one or more sizes, of various lengths and widths, shortest ducts often present in marginal clusters, at least on posterior abdominal segments; ducts on anterior abdomen and margins or submargins of posterior abdomen often associated with a minute discoidal pore (rarely 2 pores), usually appearing as a clear circular to oval area in cuticle. Multilocular disc pores generally present (absent in <italic><tp:taxon-name><tp:taxon-name-part taxon-name-part-type="genus">Ferrisia</tp:taxon-name-part> <tp:taxon-name-part taxon-name-part-type="species">meridionalis</tp:taxon-name-part></tp:taxon-name></italic> Williams) on posterior abdominal segments, especially around the vulva.</p></tp:treatment-sec><tp:treatment-sec sec-type="Key to adult females of Ferrisia from the Neotropical Region"><title>Key to adult females of <italic><tp:taxon-name><tp:taxon-name-part taxon-name-part-type="genus">Ferrisia</tp:taxon-name-part></tp:taxon-name></italic> from the Neotropical Region</title><p>(adapted from <xref ref-type="bibr" rid="B13">Kaydan and Gullan (2012)</xref>). The key includes only species displaying the following combination of features: (i) ventral oral-collar tubular ducts of at least 2 sizes, smaller ducts present singly or in segmental clusters on the body margin, at least on the last 2 or 3 abdominal segments, and (ii) minute discoidal pores in sclerotized area of enlarged tubular ducts, touching the sclerotized rim of the duct opening.</p><table-wrap content-type="key" position="anchor" orientation="portrait"><table id="TID0E4PAE" rules="all"><tbody><tr><td rowspan="1" colspan="1">1</td><td rowspan="1" colspan="1">Translucent pores absent from hind coxae; each anal lobe with ≥60 trilocular pores; small oral-collar tubular ducts usually in tight segmental clusters on ventral margins of posterior 2 or 3 abdominal segments, distributed 0–7 on each side of segment VI, 6–25 on each side of VII, and 8–21 on each side of VIII</td><td rowspan="1" colspan="1">
                    <bold><italic><tp:taxon-name><tp:taxon-name-part taxon-name-part-type="genus">Ferrisia</tp:taxon-name-part> <tp:taxon-name-part taxon-name-part-type="species">kondoi</tp:taxon-name-part></tp:taxon-name></italic> Kaydan &amp; Gullan</bold>
                  </td></tr><tr><td rowspan="1" colspan="1">–</td><td rowspan="1" colspan="1">Translucent pores present on each hind coxa, &gt;20 in number; each anal lobe with ≤50 trilocular pores; small oral-collar tubular ducts on ventral margins of posterior 2 or 3 abdominal segments either not forming tight clusters or, if perhaps in clusters, these are small, each segment usually with ≤6 ducts on each side</td><td rowspan="1" colspan="1">
                    <bold>2</bold>
                  </td></tr><tr><td rowspan="1" colspan="1">2</td><td rowspan="1" colspan="1">Ventral oral-collar tubular ducts on abdominal submargin (not those in posterior marginal clusters) sometimes with 2 contiguous elliptical to elongate triangular discoidal pores in sclerotized rim of duct (check with 100× objective)</td><td rowspan="1" colspan="1">
                    <bold><italic><tp:taxon-name><tp:taxon-name-part taxon-name-part-type="genus">Ferrisia</tp:taxon-name-part> <tp:taxon-name-part taxon-name-part-type="species">williamsi</tp:taxon-name-part></tp:taxon-name></italic> Kaydan &amp; Gullan</bold>
                  </td></tr><tr><td rowspan="1" colspan="1">–</td><td rowspan="1" colspan="1">Ventral oral-collar tubular ducts on abdominal submargin (not those in posterior marginal clusters) with a circular discoidal pore in sclerotized rim of duct or on nearby derm in at least some ducts</td><td rowspan="1" colspan="1">
                    <bold>3</bold>
                  </td></tr><tr><td rowspan="1" colspan="1">3</td><td rowspan="1" colspan="1">Multilocular disc pores only on abdominal segments VII and VII+IX; 87-99 enlarged tubular ducts present on dorsum; translucent pores on hind legs totaling 16–31 on all segments combined; with 11–15 on each hind coxa; small oral collar tubular ducts on last ventral abdominal segments numbering 1–3 on each side of VII; 0–1 on each side of VIII+IX</td><td rowspan="1" colspan="1">
                    <bold><italic><tp:taxon-name><tp:taxon-name-part taxon-name-part-type="genus">Ferrisia</tp:taxon-name-part> <tp:taxon-name-part taxon-name-part-type="species">kaki</tp:taxon-name-part></tp:taxon-name></italic> Kaydan &amp; Pacheco da Silva, sp. n.</bold>
                  </td></tr><tr><td rowspan="1" colspan="1">–</td><td rowspan="1" colspan="1">Multilocular disc pores only on abdominal segments VI and VII+IX; 95-113 enlarged tubular ducts on dorsum; translucent pores on hind legs totaling 80–93 <!--PageBreak-->on all segments combined; with 22–55 on each hind coxa; small oral collar tubular ducts on last ventral abdominal segments numbering 3–6 on each side of VII; 3–6 on each side of VIII+IX</td><td rowspan="1" colspan="1">
                    <bold><italic><tp:taxon-name><tp:taxon-name-part taxon-name-part-type="genus">Ferrisia</tp:taxon-name-part> <tp:taxon-name-part taxon-name-part-type="species">cristinae</tp:taxon-name-part></tp:taxon-name></italic> Kaydan &amp; Gullan</bold>
                  </td></tr></tbody></table></table-wrap></tp:treatment-sec><ref-list><ref id="B13"><mixed-citation xmlns:xlink="http://www.w3.org/1999/xlink" xlink:type="simple">
          <person-group><name name-style="western"><surname>Kaydan</surname><given-names>MB</given-names></name><name name-style="western"><surname>Gullan</surname><given-names>PJ</given-names></name></person-group> (<year>2012</year>) <article-title>A taxonomic revision of the mealybug genus <italic><tp:taxon-name><tp:taxon-name-part taxon-name-part-type="genus">Ferrisia</tp:taxon-name-part></tp:taxon-name></italic> Fullaway (<tp:taxon-name><tp:taxon-name-part taxon-name-part-type="order">Hemiptera</tp:taxon-name-part></tp:taxon-name>: <tp:taxon-name><tp:taxon-name-part taxon-name-part-type="family">Pseudococcidae</tp:taxon-name-part></tp:taxon-name>), with descriptions of eight new species and a new genus.</article-title> <source>Zootaxa</source> <volume>3543</volume>: <fpage>1</fpage>–<lpage>65</lpage>. <ext-link xlink:type="simple" ext-link-type="uri" xlink:href="http://www.mapress.com/zootaxa/list/2012/3543.html">http://www.mapress.com/zootaxa/list/2012/3543.html</ext-link></mixed-citation></ref></ref-list></tp:taxon-treatment>
