# Supplementary material for: Three new species of mealybug (Hemiptera, Coccomorpha, Pseudococcidae) on persimmon fruit trees (Diospyros kaki) in southern Brazil
Source: Zookeys. 2016 Apr 25;(584):61–82. doi: 10.3897/zookeys.584.8065 (PMC4857023; doi:10.3897/zookeys.584.8065)
Supplement: XML Treatment for Ferrisia kaki [file zookeys.584.8065-treatment4.xml]

<!DOCTYPE tp:taxon-treatment
  PUBLIC "-//TaxonX//DTD Taxonomic Treatment Publishing DTD v0 20100105//EN" "tax-treatment-NSO.dtd">
<tp:taxon-treatment xmlns:tp="http://www.plazi.org/taxpub"><tp:treatment-meta><kwd-group><label>Taxon classification</label><kwd><named-content content-type="kingdom">Animalia</named-content></kwd><kwd><named-content content-type="order">Hemiptera</named-content></kwd><kwd><named-content content-type="family">Pseudococcidae</named-content></kwd></kwd-group><mixed-citation publication-type="journal"><person-group><name><surname>Pacheco da Silva</surname><given-names>Vitor C.</given-names></name><name><surname>Kaydan</surname><given-names>Mehmet Bora</given-names></name><name><surname>Germain</surname><given-names>Jean-François</given-names></name><name><surname>Malausa</surname><given-names>Thibaut</given-names></name><name><surname>Botton</surname><given-names>Marcos</given-names></name></person-group><article-title>Three new species of mealybug (<tp:taxon-name><tp:taxon-name-part taxon-name-part-type="order">Hemiptera</tp:taxon-name-part></tp:taxon-name>, <tp:taxon-name><tp:taxon-name-part taxon-name-part-type="above-genus">Coccomorpha</tp:taxon-name-part></tp:taxon-name>, <tp:taxon-name><tp:taxon-name-part taxon-name-part-type="family">Pseudococcidae</tp:taxon-name-part></tp:taxon-name>) on persimmon fruit trees (<italic><tp:taxon-name><tp:taxon-name-part taxon-name-part-type="genus">Diospyros</tp:taxon-name-part> <tp:taxon-name-part taxon-name-part-type="species">kaki</tp:taxon-name-part></tp:taxon-name></italic>) in southern Brazil</article-title><source>Zookeys</source><day>25</day><month>4</month><year>2016</year><volume>2016</volume><issue>584</issue><fpage>61</fpage><lpage>82</lpage><pub-id pub-id-type="doi">10.3897/zookeys.584.8065</pub-id></mixed-citation></tp:treatment-meta><tp:nomenclature><tp:taxon-name>
            <tp:taxon-name-part taxon-name-part-type="genus">Ferrisia</tp:taxon-name-part>
            <tp:taxon-name-part taxon-name-part-type="species">kaki</tp:taxon-name-part>
            <object-id xmlns:xlink="http://www.w3.org/1999/xlink" content-type="zoobank" xlink:type="simple">http://zoobank.org/47CFCF98-E37E-40BB-B7DD-634F75242FA1</object-id>
          </tp:taxon-name><tp:taxon-authority>Kaydan &amp; Pacheco da Silva</tp:taxon-authority><tp:taxon-status xmlns:xlink="http://www.w3.org/1999/xlink" xlink:type="simple">sp. n.</tp:taxon-status><xref ref-type="fig" rid="F3">Fig. 3</xref><!--PageBreak--></tp:nomenclature><tp:treatment-sec sec-type="Type-locality"><title>Type-locality.</title><p>Brazil, Caxias do Sul – Rio Grande do Sul, on fruits in persimmon orchards, <italic><tp:taxon-name><tp:taxon-name-part taxon-name-part-type="genus">Diospyros</tp:taxon-name-part> <tp:taxon-name-part taxon-name-part-type="species">kaki</tp:taxon-name-part></tp:taxon-name></italic>, Apr 2015, VC Pacheco da Silva leg.</p></tp:treatment-sec><tp:treatment-sec sec-type="Type-specimen"><title>Type-specimen.</title><p>
            <italic>Holotype</italic> female, Brazil, Caxias do Sul – Rio Grande do Sul, on <italic><tp:taxon-name><tp:taxon-name-part taxon-name-part-type="genus">Diospyros</tp:taxon-name-part> <tp:taxon-name-part taxon-name-part-type="species">kaki</tp:taxon-name-part></tp:taxon-name></italic>, on fruits, Apr 2015, coll: VC Pacheco da Silva, <abbrev xmlns:xlink="http://www.w3.org/1999/xlink" content-type="institution" xlink:title="Coccoidea Collection of the Museum Ramiro Gomes Costa" xlink:type="simple">MRGC</abbrev>: 2266. <italic>Paratypes</italic>: Brazil, 4 ♀♀ Caxias do Sul – Rio Grande do Sul, on <italic><tp:taxon-name><tp:taxon-name-part taxon-name-part-type="genus">Diospyros</tp:taxon-name-part> <tp:taxon-name-part taxon-name-part-type="species">kaki</tp:taxon-name-part></tp:taxon-name></italic> ‘Fuyu’, iv.2015, coll: VC Pacheco da Silva and ECW Galzer; 1 ♀ Farroupilha – Rio Grande do Sul, on <italic><tp:taxon-name><tp:taxon-name-part taxon-name-part-type="genus">Diospyros</tp:taxon-name-part> <tp:taxon-name-part taxon-name-part-type="species">kaki</tp:taxon-name-part></tp:taxon-name></italic> ‘Kioto’, iv.2015, coll: VC Pacheco da Silva and ECW Galzer. <abbrev xmlns:xlink="http://www.w3.org/1999/xlink" content-type="institution" xlink:title="Anses, Laboratoire de la Santé des Végétaux, Montferrier-sur-Lez, France" xlink:type="simple">ANSES/LSV</abbrev> 1 slide, MBK 3 slides and <abbrev xmlns:xlink="http://www.w3.org/1999/xlink" content-type="institution" xlink:title="Coccoidea Collection of the Museum Ramiro Gomes Costa" xlink:type="simple">MRGC</abbrev> 1 slide (2267).</p><fig id="F3" position="float" orientation="portrait"><label>Figure 3.</label><caption><p>Adult female <italic><tp:taxon-name><tp:taxon-name-part taxon-name-part-type="genus">Ferrisia</tp:taxon-name-part> <tp:taxon-name-part taxon-name-part-type="species">kaki</tp:taxon-name-part></tp:taxon-name></italic> Kaydan &amp; Pacheco da Silva, sp. n. Holotype.</p></caption><graphic xmlns:xlink="http://www.w3.org/1999/xlink" xlink:href="zookeys-584-061-g003.jpg" position="float" orientation="portrait" xlink:type="simple" id="oo_86610.jpg"/></fig></tp:treatment-sec><tp:treatment-sec sec-type="Diagnosis"><title>Diagnosis.</title><p>
            <italic><tp:taxon-name><tp:taxon-name-part taxon-name-part-type="genus">Ferrisia</tp:taxon-name-part> <tp:taxon-name-part taxon-name-part-type="species">kaki</tp:taxon-name-part></tp:taxon-name></italic> Kaydan &amp; Pacheco da Silva, sp. n. is characterized by the following combination of features: (i) ventral oral-collar tubular ducts of two sizes, smaller ducts present singly or in segmental clusters on the body margin, on the last two or three abdominal segments; (ii) minute discoidal pores on the sclerotized area of enlarged tubular ducts, almost always touching the sclerotized duct rim, and (iii) both anterior and posterior pairs of ostioles present and well-developed.</p></tp:treatment-sec><tp:treatment-sec sec-type="Description"><title>Description.</title><p>Adult female.</p><p>Appearance in life is unrecorded.</p><p>Body oval, 2.76–3.74 mm long, 1.26–1.78 mm wide. Eye marginal, 60–70 μm wide. Antennae 8-segmented, 650–700 μm long, with 4 fleshy setae, each 30–55 μm long; apical segment 125–130 μm long, 35.0–37.5 μm wide, apical setae 35–45 μm long. Clypeo-labral shield 160–195 μm long, 135–195 μm wide. Labium 3-segmented, 205–215 μm long, 115–130 μm wide. Anterior spiracles 70–75 μm long, 35–45 μm wide across atrium; posterior spiracles 75–85 μm long, 50–60 μm wide across atrium. Circulus 125–130 μm wide. Legs well-developed; length of posterior legs: coxa 260–300 μm, trochanter + femur 470–500 μm, tibia + tarsus 520–570 μm, claw 37–43 μm. Ratio of length of tibia + tarsus to trochanter + femur, 1.06–1.19:1; ratio of length of tibia to tarsus, 2.82–3.14:1; ratio of length of hind trochanter + femur to greatest width of femur, 3.91–4.70:1. Translucent pores present on the coxa (11–15), femur (3–7) and tibia (2–8). Tarsal digitules capitate, each 55–60 μm long. Claw digitules capitate, each 32–45 μm. Both pairs of ostioles present; anterior ostioles each with a total for both lips of 29–32 trilocular pores and 10–12 setae; posterior ostioles each with a total for both lips of 12–16 trilocular pores and 3–5 setae. Anal ring 100–110 μm wide, with 6 setae, each setae 170–193 μm long.</p><!--PageBreak--><!--PageBreak--><p>
            <italic>Dorsum</italic>. Derm membranous, with only anal lobe pairs of cerarii, each cerarius with 2 cerarian setae, each 30–35 μm long, plus 28–41 trilocular pores between cerarian setae and 3–5 hair-like auxiliary setae. Dorsal body setae hair-like, flagellate, blunt, each 12.5–60.0 μm long, scattered on head and thorax, and in single rows on abdominal segments. Trilocular pores, each 3–4 μm in diameter, scattered over entire body. Minute discoidal pores each 2.0–2.5 μm in diameter, scattered all over body and also associated with enlarged tubular ducts, almost always touching the sclerotized duct rim. Enlarged tubular ducts, each 35.0–42.5 μm long, 6.5–7.5 μm wide at mid-width; rim of duct opening 8–10 μm wide, sclerotized area 20–30 μm wide, bearing 2–7 hair-like setae, each 15–35 μm long; with 87–99 in total, present on head and thorax, and each side of the abdominal segments and also medially on segments IV-VI, numbering as follows: I 1 or 2, II 1 or 2, III 2, IV 1 or 2, V 2 or 3, VI 2 or 3, VII 6–8.</p><p>
            <italic>Venter</italic>. Setae flagellate, blunt, each 12.5–210 μm long, longest setae medially on head. Apical setae of anal lobe each 280–300 μm long. Multilocular disc pores each 7–9 μm in diameter, in rows on abdominal segments, as follows: VII 2–4, VIII + IX 4. Trilocular pores, each 3–4 μm in diameter, scattered throughout on the venter. Minute discoidal pores, each 2–2.5 μm wide, scattered throughout and associated with oral collar tubular ducts. Oral collar tubular ducts of two sizes, (i) smaller ducts, each 6.5–7.5 μm long, 3 μm width, present on each side of body margin of abdominal segments, as follows: VI 1, VII 1–3, VIII+IX 0–1, and (ii) larger ducts, each14–16 μm long, 3 μm wide, sparse on head and thorax and across abdominal segments, as follows: III 1 or 2, IV 2 or 3, V 2 or 3, VI 2 or 3, VII 2–4, VIII + IX 0.</p></tp:treatment-sec><tp:treatment-sec sec-type="Comments"><title>Comments.</title><p>
            <italic><tp:taxon-name><tp:taxon-name-part taxon-name-part-type="genus">Ferrisia</tp:taxon-name-part> <tp:taxon-name-part taxon-name-part-type="species">kaki</tp:taxon-name-part></tp:taxon-name></italic> Kaydan &amp; Pacheco da Silva, sp. n. most closely resembles <italic><tp:taxon-name><tp:taxon-name-part taxon-name-part-type="genus">Ferrisia</tp:taxon-name-part> <tp:taxon-name-part taxon-name-part-type="species">cristinae</tp:taxon-name-part></tp:taxon-name></italic> Kaydan &amp; Gullan, in having few ventral oral-collar tubular ducts on the abdominal submargin (not those in posterior marginal clusters), and often with a circular discoidal pore in the sclerotized rim of the duct or on nearby derm. However, <italic><tp:taxon-name><tp:taxon-name-part taxon-name-part-type="genus">Ferrisia</tp:taxon-name-part> <tp:taxon-name-part taxon-name-part-type="species">kaki</tp:taxon-name-part></tp:taxon-name></italic> differs from <italic><tp:taxon-name><tp:taxon-name-part taxon-name-part-type="genus">Ferrisia</tp:taxon-name-part> <tp:taxon-name-part taxon-name-part-type="species">cristinae</tp:taxon-name-part></tp:taxon-name></italic> in having: (i) multilocular disc pores only on abdominal segments VII and VIII+IX (VI–VIII+IX in <italic><tp:taxon-name><tp:taxon-name-part taxon-name-part-type="genus">Ferrisia</tp:taxon-name-part> <tp:taxon-name-part taxon-name-part-type="species">cristinae</tp:taxon-name-part></tp:taxon-name></italic>) and (ii) 87–99 enlarged tubular ducts on the dorsum (95–113 in <italic><tp:taxon-name><tp:taxon-name-part taxon-name-part-type="genus">Ferrisia</tp:taxon-name-part> <tp:taxon-name-part taxon-name-part-type="species">cristinae</tp:taxon-name-part></tp:taxon-name></italic>). <italic><tp:taxon-name><tp:taxon-name-part taxon-name-part-type="genus">Ferrisia</tp:taxon-name-part> <tp:taxon-name-part taxon-name-part-type="species">kaki</tp:taxon-name-part></tp:taxon-name></italic> is also similar to <italic><tp:taxon-name><tp:taxon-name-part taxon-name-part-type="genus">Ferrisia</tp:taxon-name-part> <tp:taxon-name-part taxon-name-part-type="species">terani</tp:taxon-name-part></tp:taxon-name></italic> Williams in having a small number of multilocular disc pores and a slender body shape, but <italic><tp:taxon-name><tp:taxon-name-part taxon-name-part-type="genus">Ferrisia</tp:taxon-name-part> <tp:taxon-name-part taxon-name-part-type="species">kaki</tp:taxon-name-part></tp:taxon-name></italic> can be readily distinguished from <italic><tp:taxon-name><tp:taxon-name-part taxon-name-part-type="genus">Ferrisia</tp:taxon-name-part> <tp:taxon-name-part taxon-name-part-type="species">terani</tp:taxon-name-part></tp:taxon-name></italic> in having: (i) two sizes of oral collar tubular ducts on the venter (only one size in <italic><tp:taxon-name><tp:taxon-name-part taxon-name-part-type="genus">Ferrisia</tp:taxon-name-part> <tp:taxon-name-part taxon-name-part-type="species">terani</tp:taxon-name-part></tp:taxon-name></italic>); (ii) enlarged tubular ducts with a minute discoidal pore touching the sclerotized rim of duct opening.</p></tp:treatment-sec><tp:treatment-sec sec-type="Etymology"><title>Etymology.</title><p>This species was named after its host plant, to reflect the high levels of infestation in persimmon orchards.</p></tp:treatment-sec><tp:treatment-sec sec-type="Host plant"><title>Host plant.</title><p>
            <italic><tp:taxon-name><tp:taxon-name-part taxon-name-part-type="genus">Diospyros</tp:taxon-name-part> <tp:taxon-name-part taxon-name-part-type="species">kaki</tp:taxon-name-part></tp:taxon-name></italic>.</p></tp:treatment-sec><tp:treatment-sec sec-type="Distribution"><title>Distribution.</title><p>Brazil (Caxias do Sul, Farroupilha, Rio Grande do Sul).</p></tp:treatment-sec><tp:treatment-sec sec-type="Molecular characterization"><title>Molecular characterization.</title><p>No intraspecific variation was observed at COI (7 replicates). A BLAST hit with sequence similarity of 98% was obtained with a sequence assigned to <italic><tp:taxon-name><tp:taxon-name-part taxon-name-part-type="genus">Ferrisia</tp:taxon-name-part> <tp:taxon-name-part taxon-name-part-type="species">terani</tp:taxon-name-part></tp:taxon-name></italic> Williams &amp; Granara de Willink from <xref ref-type="bibr" rid="B20">Pacheco da Silva et al. (2014)</xref>. The alignment between <italic><tp:taxon-name><tp:taxon-name-part taxon-name-part-type="genus">Ferrisia</tp:taxon-name-part> <tp:taxon-name-part taxon-name-part-type="species">kaki</tp:taxon-name-part></tp:taxon-name></italic> and <italic><tp:taxon-name><tp:taxon-name-part taxon-name-part-type="genus">Ferrisia</tp:taxon-name-part> <tp:taxon-name-part taxon-name-part-type="species">terani</tp:taxon-name-part></tp:taxon-name></italic> is shown in Figure <xref ref-type="fig" rid="F4">4</xref>.</p><fig id="F4" position="float" orientation="portrait"><label>Figure 4.</label><caption><p>Alignment of the COI DNA sequences obtained for <italic><tp:taxon-name><tp:taxon-name-part taxon-name-part-type="genus">Ferrisia</tp:taxon-name-part> <tp:taxon-name-part taxon-name-part-type="species">kaki</tp:taxon-name-part></tp:taxon-name></italic> Kaydan &amp; Pacheco da Silva, sp. n. and <italic><tp:taxon-name><tp:taxon-name-part taxon-name-part-type="genus">Ferrisia</tp:taxon-name-part> <tp:taxon-name-part taxon-name-part-type="species">terani</tp:taxon-name-part></tp:taxon-name></italic> (from <xref ref-type="bibr" rid="B20">Pacheco da Silva et al. 2014</xref>). <italic><tp:taxon-name><tp:taxon-name-part taxon-name-part-type="genus">Ferrisia</tp:taxon-name-part> <tp:taxon-name-part taxon-name-part-type="species">terani</tp:taxon-name-part></tp:taxon-name></italic> is used as reference sequence in the alignment and only the differences to this reference are displayed in the sequence of <italic><tp:taxon-name><tp:taxon-name-part taxon-name-part-type="genus">Ferrisia</tp:taxon-name-part> <tp:taxon-name-part taxon-name-part-type="species">kaki</tp:taxon-name-part></tp:taxon-name></italic>.</p></caption><graphic xmlns:xlink="http://www.w3.org/1999/xlink" xlink:href="zookeys-584-061-g004.jpg" position="float" orientation="portrait" xlink:type="simple" id="oo_86611.jpg"/></fig><!--PageBreak--></tp:treatment-sec><ref-list><ref id="B20"><mixed-citation xmlns:xlink="http://www.w3.org/1999/xlink" xlink:type="simple">
          <person-group><name name-style="western"><surname>Pacheco da Silva</surname><given-names>VC</given-names></name><name name-style="western"><surname>Bertin</surname><given-names>A</given-names></name><name name-style="western"><surname>Blin</surname><given-names>A</given-names></name><name name-style="western"><surname>Germain</surname><given-names>J-F</given-names></name><name name-style="western"><surname>Bernardi</surname><given-names>D</given-names></name><name name-style="western"><surname>Rignol</surname><given-names>G</given-names></name><name name-style="western"><surname>Botton</surname><given-names>M</given-names></name><name name-style="western"><surname>Malausa</surname><given-names>T</given-names></name></person-group> (<year>2014</year>) <article-title>Molecular and morphological identification of mealybug species (<tp:taxon-name><tp:taxon-name-part taxon-name-part-type="order">Hemiptera</tp:taxon-name-part></tp:taxon-name>: <tp:taxon-name><tp:taxon-name-part taxon-name-part-type="family">Pseudococcidae</tp:taxon-name-part></tp:taxon-name>) in Brazilian vineyards.</article-title> <source>PLoS ONE</source> <volume>9</volume>: <fpage>1</fpage>–<lpage>7</lpage>. doi: <ext-link xlink:type="simple" ext-link-type="doi" xlink:href="10.1371/journal.pone.0103267">10.1371/journal.pone.0103267</ext-link></mixed-citation></ref></ref-list></tp:taxon-treatment>
