# Supplementary material for: Three new species of mealybug (Hemiptera, Coccomorpha, Pseudococcidae) on persimmon fruit trees (Diospyros kaki) in southern Brazil
Source: Zookeys. 2016 Apr 25;(584):61–82. doi: 10.3897/zookeys.584.8065 (PMC4857023; doi:10.3897/zookeys.584.8065)
Supplement: XML Treatment for Pseudococcus [file zookeys.584.8065-treatment5.xml]

<!DOCTYPE tp:taxon-treatment
  PUBLIC "-//TaxonX//DTD Taxonomic Treatment Publishing DTD v0 20100105//EN" "tax-treatment-NSO.dtd">
<tp:taxon-treatment xmlns:tp="http://www.plazi.org/taxpub"><tp:treatment-meta><kwd-group><label>Taxon classification</label><kwd><named-content content-type="kingdom">Animalia</named-content></kwd><kwd><named-content content-type="order">Hemiptera</named-content></kwd><kwd><named-content content-type="family">Pseudococcidae</named-content></kwd></kwd-group><mixed-citation publication-type="journal"><person-group><name><surname>Pacheco da Silva</surname><given-names>Vitor C.</given-names></name><name><surname>Kaydan</surname><given-names>Mehmet Bora</given-names></name><name><surname>Germain</surname><given-names>Jean-François</given-names></name><name><surname>Malausa</surname><given-names>Thibaut</given-names></name><name><surname>Botton</surname><given-names>Marcos</given-names></name></person-group><article-title>Three new species of mealybug (<tp:taxon-name><tp:taxon-name-part taxon-name-part-type="order">Hemiptera</tp:taxon-name-part></tp:taxon-name>, <tp:taxon-name><tp:taxon-name-part taxon-name-part-type="above-genus">Coccomorpha</tp:taxon-name-part></tp:taxon-name>, <tp:taxon-name><tp:taxon-name-part taxon-name-part-type="family">Pseudococcidae</tp:taxon-name-part></tp:taxon-name>) on persimmon fruit trees (<italic><tp:taxon-name><tp:taxon-name-part taxon-name-part-type="genus">Diospyros</tp:taxon-name-part> <tp:taxon-name-part taxon-name-part-type="species">kaki</tp:taxon-name-part></tp:taxon-name></italic>) in southern Brazil</article-title><source>Zookeys</source><day>25</day><month>4</month><year>2016</year><volume>2016</volume><issue>584</issue><fpage>61</fpage><lpage>82</lpage><pub-id pub-id-type="doi">10.3897/zookeys.584.8065</pub-id></mixed-citation></tp:treatment-meta><tp:nomenclature><label>Genus</label><tp:taxon-name>
            <tp:taxon-name-part taxon-name-part-type="genus">Pseudococcus</tp:taxon-name-part>
          </tp:taxon-name><tp:taxon-authority>(Westwood)</tp:taxon-authority><tp:nomenclature-citation-list><tp:nomenclature-citation><tp:taxon-name>
                <tp:taxon-name-part taxon-name-part-type="genus">Pseudococcus</tp:taxon-name-part>
              </tp:taxon-name><comment> (Westwood), 1840</comment></tp:nomenclature-citation><tp:nomenclature-citation><tp:taxon-name>
                <tp:taxon-name-part taxon-name-part-type="genus">Trechocorys</tp:taxon-name-part>
              </tp:taxon-name><comment> Curtis, 1843</comment></tp:nomenclature-citation><tp:nomenclature-citation><tp:taxon-name>
                <tp:taxon-name-part taxon-name-part-type="genus">Boisduvalia</tp:taxon-name-part>
              </tp:taxon-name><comment> Signoret, 1875</comment></tp:nomenclature-citation><tp:nomenclature-citation><tp:taxon-name>
                <tp:taxon-name-part taxon-name-part-type="genus">Oudablis</tp:taxon-name-part>
              </tp:taxon-name><comment> Signoret, 1882</comment></tp:nomenclature-citation></tp:nomenclature-citation-list></tp:nomenclature><tp:treatment-sec sec-type="Type species"><title>Type species.</title><p>
            <italic><tp:taxon-name><tp:taxon-name-part taxon-name-part-type="genus">Dactylopius</tp:taxon-name-part> <tp:taxon-name-part taxon-name-part-type="species">longispinus</tp:taxon-name-part></tp:taxon-name></italic> Targioni Tozzetti.</p></tp:treatment-sec><tp:treatment-sec sec-type="Generic diagnosis"><title>Generic diagnosis</title><p>(adapted from <xref ref-type="bibr" rid="B10">Gimpel and Miller 1996</xref>; <xref ref-type="bibr" rid="B23">Williams and Granara de Willink 1992</xref>). Adult female. Body normally broadly oval, 1.2–4.3 mm long, 0.6–2.6 mm wide. Antennae each normally 8-segmented, occasionally with 7 segments. Labium 3-segmented, always longer than wide. Legs well-developed, claw without a denticle; translucent pores generally present on hind legs, on coxae, and/or femora and/or tibiae, rarely on trochanter; tarsal and claw digitules both capitate, claw digitules thicker than tarsal digitules. Circulus usually present, well-developed and divided by an intersegmental line; rarely small and not divided, usually wider than long. Quinquelocular pores always absent.</p></tp:treatment-sec><tp:treatment-sec sec-type="Description"><title>Description.</title><p>
            <italic>Dorsum</italic>. Dorsal setae flagellate. Anterior and posterior ostioles present, well-developed. Cerarii present, 12–17 pairs, preocular pair always absent, each cerarius normally with two conical setae, except for 1 or 2 on head and thorax, each often with <!--PageBreak-->3 or 4 conical setae plus an associated cluster of trilocular pores; anal lobe cerarii well-developed, each often sclerotized, usually with two enlarged conical setae; usually all cerarii with auxiliary setae, but occasionally auxiliary setae absent anterior to the penultimate pair. Anal ring typically with six setae. Trilocular pores scattered over dorsum. Minute discoidal pores usually present, sometimes situated adjacent to rim of oral rim tubular ducts. Oral rim tubular ducts present on body margins and medially and submedially, or in rows across abdominal segments, sometimes associated with minute discoidal pores and setae. Oral-collar tubular ducts often present. Multilocular pores rarely present on dorsum.</p><p>
            <italic>Venter</italic>. Body setae flagellate. Trilocular pores scattered over entire surface. Minute discoidal pores scattered throughout the venter, often of two sizes, larger pores frequently present next to eyes and on venter of anal lobes, sometimes also situated adjacent to rim of oral rim tubular ducts. Oral rim tubular ducts occasionally on venter only. Oral-collar tubular ducts of one or more sizes, of various lengths and widths, shortest ducts often present medially on abdominal segments, and larger ducts often present on margins of abdomen. Multilocular disc pores present on posterior abdominal segments, especially around vulva.</p></tp:treatment-sec><tp:treatment-sec sec-type="Key to adult females of the Pseudococcus maritimus complex with multilocular disc pores present on dorsum (adapted from Gimpel and Miller (1996))"><title>Key to adult females of the <italic><tp:taxon-name><tp:taxon-name-part taxon-name-part-type="genus">Pseudococcus</tp:taxon-name-part> <tp:taxon-name-part taxon-name-part-type="species">maritimus</tp:taxon-name-part></tp:taxon-name></italic> complex with multilocular disc pores present on dorsum (adapted from <xref ref-type="bibr" rid="B10">Gimpel and Miller (1996)</xref>).</title><table-wrap content-type="key" position="anchor" orientation="portrait"><table id="TID0EM4AE" rules="all"><tbody><tr><td rowspan="1" colspan="1">1</td><td rowspan="1" colspan="1">Oral collar tubular ducts scattered over dorsum</td><td rowspan="1" colspan="1">
                    <bold><italic><tp:taxon-name><tp:taxon-name-part taxon-name-part-type="genus">Pseudococcus</tp:taxon-name-part> <tp:taxon-name-part taxon-name-part-type="species">rosangelae</tp:taxon-name-part></tp:taxon-name></italic> Pacheco da Silva &amp; Kaydan, sp. n.</bold>
                  </td></tr><tr><td rowspan="1" colspan="1">–</td><td rowspan="1" colspan="1">Oral collar tubular ducts, if present, only on margins or on abdominal segments</td><td rowspan="1" colspan="1">
                    <bold>2</bold>
                  </td></tr><tr><td rowspan="1" colspan="1">2</td><td rowspan="1" colspan="1">Dorsal multilocular disc pores scarce, restricted to segments V-VII; fewer than 10 ventral multilocular disc pores on head and thorax (in total)</td><td rowspan="1" colspan="1">
                    <bold>3</bold>
                  </td></tr><tr><td rowspan="1" colspan="1">–</td><td rowspan="1" colspan="1">Dorsal multilocular disc pores numerous on segments III-VIII; with more than 20 ventral multilocular disc pores on head and thorax (in total)</td><td rowspan="1" colspan="1">
                    <bold><italic><tp:taxon-name><tp:taxon-name-part taxon-name-part-type="genus">Pseudococcus</tp:taxon-name-part> <tp:taxon-name-part taxon-name-part-type="species">peregrinabundus</tp:taxon-name-part></tp:taxon-name></italic> Borchsenius</bold>
                  </td></tr><tr><td rowspan="1" colspan="1">3</td><td rowspan="1" colspan="1">More than 50 translucent pores present on hind tibia; 1–6 large discoidal pores associated with each eye; 137–258 trilocular pores present on segment VI of venter</td><td rowspan="1" colspan="1">
                    <bold><italic><tp:taxon-name><tp:taxon-name-part taxon-name-part-type="genus">Pseudococcus</tp:taxon-name-part> <tp:taxon-name-part taxon-name-part-type="species">nakaharai</tp:taxon-name-part></tp:taxon-name></italic> Gimpel &amp; Miller</bold>
                  </td></tr><tr><td rowspan="1" colspan="1">–</td><td rowspan="1" colspan="1">Fewer than 20 translucent pores present on hind tibia; 0–2 small discoidal pore associated with each eye; 42–54 trilocular pores present on segment VI of venter</td><td rowspan="1" colspan="1">
                    <bold><italic><tp:taxon-name><tp:taxon-name-part taxon-name-part-type="genus">Pseudococcus</tp:taxon-name-part> <tp:taxon-name-part taxon-name-part-type="species">dasyliriae</tp:taxon-name-part></tp:taxon-name></italic> Gimpel &amp; Miller</bold>
                  </td></tr></tbody></table></table-wrap></tp:treatment-sec><ref-list><ref id="B10"><mixed-citation xmlns:xlink="http://www.w3.org/1999/xlink" xlink:type="simple">
          <person-group><name name-style="western"><surname>Gimpel</surname><given-names>WF</given-names></name><name name-style="western"><surname>Miller</surname><given-names>DR</given-names></name></person-group> (<year>1996</year>) <article-title>Systematic analysis of the mealybugs in the <italic><tp:taxon-name><tp:taxon-name-part taxon-name-part-type="genus">Pseudococcus</tp:taxon-name-part> <tp:taxon-name-part taxon-name-part-type="species">maritimus</tp:taxon-name-part></tp:taxon-name></italic> complex (<tp:taxon-name><tp:taxon-name-part taxon-name-part-type="suborder">Homoptera</tp:taxon-name-part></tp:taxon-name>: <tp:taxon-name><tp:taxon-name-part taxon-name-part-type="family">Pseudococcidae</tp:taxon-name-part></tp:taxon-name>).</article-title> <source>International Contributions on Entomology</source> <volume>2</volume>: <fpage>1</fpage>–<lpage>163</lpage>.</mixed-citation></ref><ref id="B23"><mixed-citation xmlns:xlink="http://www.w3.org/1999/xlink" xlink:type="simple">
          <person-group><name name-style="western"><surname>Williams</surname><given-names>DJ</given-names></name><name name-style="western"><surname>Granara de Willink</surname><given-names>MC</given-names></name></person-group> (<year>1992</year>) <source>Mealybugs of Central and South America.</source> <publisher-name>CAB International</publisher-name>, <publisher-loc>Wallingford</publisher-loc>, <size units="page">635 pp</size>.</mixed-citation></ref></ref-list></tp:taxon-treatment>
