# Supplementary material for: Three new species of mealybug (Hemiptera, Coccomorpha, Pseudococcidae) on persimmon fruit trees (Diospyros kaki) in southern Brazil
Source: Zookeys. 2016 Apr 25;(584):61–82. doi: 10.3897/zookeys.584.8065 (PMC4857023; doi:10.3897/zookeys.584.8065)
Supplement: XML Treatment for Pseudococcus rosangelae [file zookeys.584.8065-treatment6.xml]

<!DOCTYPE tp:taxon-treatment
  PUBLIC "-//TaxonX//DTD Taxonomic Treatment Publishing DTD v0 20100105//EN" "tax-treatment-NSO.dtd">
<tp:taxon-treatment xmlns:tp="http://www.plazi.org/taxpub"><tp:treatment-meta><kwd-group><label>Taxon classification</label><kwd><named-content content-type="kingdom">Animalia</named-content></kwd><kwd><named-content content-type="order">Hemiptera</named-content></kwd><kwd><named-content content-type="family">Pseudococcidae</named-content></kwd></kwd-group><mixed-citation publication-type="journal"><person-group><name><surname>Pacheco da Silva</surname><given-names>Vitor C.</given-names></name><name><surname>Kaydan</surname><given-names>Mehmet Bora</given-names></name><name><surname>Germain</surname><given-names>Jean-François</given-names></name><name><surname>Malausa</surname><given-names>Thibaut</given-names></name><name><surname>Botton</surname><given-names>Marcos</given-names></name></person-group><article-title>Three new species of mealybug (<tp:taxon-name><tp:taxon-name-part taxon-name-part-type="order">Hemiptera</tp:taxon-name-part></tp:taxon-name>, <tp:taxon-name><tp:taxon-name-part taxon-name-part-type="above-genus">Coccomorpha</tp:taxon-name-part></tp:taxon-name>, <tp:taxon-name><tp:taxon-name-part taxon-name-part-type="family">Pseudococcidae</tp:taxon-name-part></tp:taxon-name>) on persimmon fruit trees (<italic><tp:taxon-name><tp:taxon-name-part taxon-name-part-type="genus">Diospyros</tp:taxon-name-part> <tp:taxon-name-part taxon-name-part-type="species">kaki</tp:taxon-name-part></tp:taxon-name></italic>) in southern Brazil</article-title><source>Zookeys</source><day>25</day><month>4</month><year>2016</year><volume>2016</volume><issue>584</issue><fpage>61</fpage><lpage>82</lpage><pub-id pub-id-type="doi">10.3897/zookeys.584.8065</pub-id></mixed-citation></tp:treatment-meta><tp:nomenclature><tp:taxon-name>
            <tp:taxon-name-part taxon-name-part-type="genus">Pseudococcus</tp:taxon-name-part>
            <tp:taxon-name-part taxon-name-part-type="species">rosangelae</tp:taxon-name-part>
            <object-id xmlns:xlink="http://www.w3.org/1999/xlink" content-type="zoobank" xlink:type="simple">http://zoobank.org/D4E09C38-771A-47A2-BACF-8622154C4726</object-id>
          </tp:taxon-name><tp:taxon-authority>Pacheco da Silva &amp; Kaydan</tp:taxon-authority><tp:taxon-status xmlns:xlink="http://www.w3.org/1999/xlink" xlink:type="simple">sp. n.</tp:taxon-status><xref ref-type="fig" rid="F5">Fig. 5</xref></tp:nomenclature><tp:treatment-sec sec-type="Type-locality"><title>Type-locality.</title><p>Brazil, Farroupilha, Rio Grande do Sul, on fruits in persimmon orchards, <italic><tp:taxon-name><tp:taxon-name-part taxon-name-part-type="genus">Diospyros</tp:taxon-name-part> <tp:taxon-name-part taxon-name-part-type="species">kaki</tp:taxon-name-part></tp:taxon-name></italic>, 15 Apr 2015, VC Pacheco da Silva leg.</p><!--PageBreak--></tp:treatment-sec><tp:treatment-sec sec-type="Type-specimen"><title>Type-specimen.</title><p>
            <italic>Holotype</italic> female, Brazil, Farroupilha, Rio Grande do Sul, on <italic><tp:taxon-name><tp:taxon-name-part taxon-name-part-type="genus">Diospyros</tp:taxon-name-part> <tp:taxon-name-part taxon-name-part-type="species">kaki</tp:taxon-name-part></tp:taxon-name></italic>, on fruits, Apr 2015, coll: VC Pacheco da Silva, <abbrev xmlns:xlink="http://www.w3.org/1999/xlink" content-type="institution" xlink:title="Coccoidea Collection of the Museum Ramiro Gomes Costa" xlink:type="simple">MRGC</abbrev>: 2262.</p><fig id="F5" position="float" orientation="portrait"><label>Figure 5.</label><caption><p>Adult female <italic><tp:taxon-name><tp:taxon-name-part taxon-name-part-type="genus">Pseudococcus</tp:taxon-name-part> <tp:taxon-name-part taxon-name-part-type="species">rosangelae</tp:taxon-name-part></tp:taxon-name></italic> Pacheco da Silva &amp; Kaydan, sp. n. Holotype.</p></caption><graphic xmlns:xlink="http://www.w3.org/1999/xlink" xlink:href="zookeys-584-061-g005.jpg" position="float" orientation="portrait" xlink:type="simple" id="oo_86612.jpg"/></fig></tp:treatment-sec><tp:treatment-sec sec-type="Diagnosis"><title>Diagnosis.</title><p>
            <italic><tp:taxon-name><tp:taxon-name-part taxon-name-part-type="genus">Pseudococcus</tp:taxon-name-part> <tp:taxon-name-part taxon-name-part-type="species">rosangelae</tp:taxon-name-part></tp:taxon-name></italic> Pacheco da Silva &amp; Kaydan, sp. n. is characterized by the following combination of features: (i) multilocular disc pores present on the dorsum, and (ii) dorsal oral collar tubular ducts scattered throughout.</p></tp:treatment-sec><tp:treatment-sec sec-type="Description"><title>Description.</title><p>Adult female. Appearance if life is unrecorded.</p><p>Body oval, elongate, 2.72 mm long, 1.32 mm wide. Eye marginal, 40 μm wide, each with 3 discoidal pores. Antennae 8-segmented, 560–565 μm long, with 4 fleshy setae, each 25.0–42.5 μm long; apical segment 102.5 μm long, 32.5–35.0 μm wide, with apical setae 45.0–47.5 μm long. Clypeolabral shield 175 μm long, 202.5 μm wide. Labium 3-segmented, 175 μm long, 122.5 μm wide. Anterior spiracles 75–80 μm long, 45 μm wide across atrium; posterior spiracles 82.5–90 μm long, 55–60 μm wide across atrium. Circulus 125 μm long, 135 μm wide. Legs well-developed; lengths for posterior legs: coxa 245.0–252.5 μm, trochanter + femur 405–410 μm, tibia + tarsus 460–475 μm, claw 37.5–40.0 μm. Ratio of length of tibia + tarsus to trochanter + femur, 1.13–1.16:1; ratio of length of tibia to tarsus, 2.80–2.84:1; ratio of length of hind trochanter + femur to greatest width of femur, 3.72–3.85:1; translucent pores absent on legs. Tarsal digitules capitate, each 50–57.5 μm long. Claw digitules capitate, 35 μm long. Both pairs of ostioles present; anterior ostioles each with a total for both lips of 29–32 trilocular pores and 6 setae; posterior ostioles each with a total for both lips of 35–39 trilocular pores and 3–6 setae. Anal ring 72.5 μm wide, with 6 setae, each seta 140.0–167.5 μm long.</p><p>
            <italic>Dorsum</italic>. Derm membranous, with 17 pairs of cerarii around body margin, each cerarius with 2–4 cerarian setae. Setae on each anal lobe cerarius 25.0–27.5 μm long, 10 μm wide, plus 67–76 trilocular pores and 3–4 spine-like auxiliary setae. Dorsal setae short and flagellate, each 5–20 μm long, scattered throughout the dorsum. Trilocular pores, each 3.7–5.0 μm in diameter, scattered over entire body. A few minute discoidal pores, each 2.5–3.0 μm in diameter, scattered over dorsum. Oral rim tubular ducts, each 12.5 μm long, 3.7 μm wide at mid-width, rim of duct opening 3.7–5.0 μm wide and outer width 7.5–10 μm, seven in total on dorsum, with two ducts on head, two on thorax, and on abdominal segments, as follows: I 2, III 1, IV 1. Oral collar tubular ducts of two sizes: (i) larger ducts, each 5.0 μm long, 3.7–5.0 μm wide, along entire margin of the body; and (ii) smaller ducts, each 5.0–6.2 μm long, 2.5–3.75 μm wide, present throughout the dorsum but in bands on abdominal segments, as follows: I–III 141, IV 88, V 41, VI 32, VII 25, VIII + IX 26. Multilocular disc pores, each 5.0–7.5 μm in diameter, present on abdominal segments, as follows: I–III 6, IV 2, V 6, VI 10, VII 10, VIII + IX 2.</p><p>
            <italic>Venter</italic>. Setae short and flagellate, each 7.5–145 μm long, longest setae located medially on head. Apical setae of anal lobe each132 μm long. Trilocular pores and minute discoidal pores scattered all over body. Trilocular pores, each 3.7–5.0 μm scattered throughout the venter. Oral collar tubular ducts of 2 sizes: (i) larger ducts, each 5.0–6.3 μm long, 3.7–5.0 μm wide in the margin of the body and throughout, and (ii) smaller oral ducts, each 6.2–7.5 μm long, 2.0–2.5 μm wide, present throughout, and <!--PageBreak--><!--PageBreak-->also as bands across abdominal segments, as follows: I–III 110, IV 69, V 81, VI 60, VII 47, VIII + IX 23. Multilocular disc pores, each 5.0–7.5 μm in diameter, present throughout on the venter and on the abdominal segments, as follows: I–III 46, IV 15, V 30, VI 41, VII 29, VIII + IX 21.</p></tp:treatment-sec><tp:treatment-sec sec-type="Comments"><title>Comments.</title><p>
            <italic><tp:taxon-name><tp:taxon-name-part taxon-name-part-type="genus">Pseudococcus</tp:taxon-name-part> <tp:taxon-name-part taxon-name-part-type="species">rosangelae</tp:taxon-name-part></tp:taxon-name></italic> Pacheco da Silva &amp; Kaydan most closely resembles <italic><tp:taxon-name><tp:taxon-name-part taxon-name-part-type="genus">Pseudococcus</tp:taxon-name-part> <tp:taxon-name-part taxon-name-part-type="species">peregrinabundus</tp:taxon-name-part></tp:taxon-name></italic>, <italic><tp:taxon-name><tp:taxon-name-part taxon-name-part-type="genus">Pseudococcus</tp:taxon-name-part> <tp:taxon-name-part taxon-name-part-type="species">nakaharai</tp:taxon-name-part></tp:taxon-name></italic> and <italic><tp:taxon-name><tp:taxon-name-part taxon-name-part-type="genus">Pseudococcus</tp:taxon-name-part> <tp:taxon-name-part taxon-name-part-type="species">dasyliriae</tp:taxon-name-part></tp:taxon-name></italic> in having dorsal multilocular disc pores, but <italic><tp:taxon-name><tp:taxon-name-part taxon-name-part-type="genus">Pseudococcus</tp:taxon-name-part> <tp:taxon-name-part taxon-name-part-type="species">rosangelae</tp:taxon-name-part></tp:taxon-name></italic> can be distinguished from other species in having: (i) oral collar tubular ducts present over the entire dorsum (on other species not scattered all over the dorsum) and (ii) no translucent pores on the hind legs (present in the other species).</p></tp:treatment-sec><tp:treatment-sec sec-type="Etymology"><title>Etymology.</title><p>This species is named after Rosangela Leme do Prado, mother of the author VCPS.</p></tp:treatment-sec><tp:treatment-sec sec-type="Host plant"><title>Host plant.</title><p>
            <italic><tp:taxon-name><tp:taxon-name-part taxon-name-part-type="genus">Diospyros</tp:taxon-name-part> <tp:taxon-name-part taxon-name-part-type="species">kaki</tp:taxon-name-part></tp:taxon-name></italic>.</p></tp:treatment-sec><tp:treatment-sec sec-type="Distribution"><title>Distribution.</title><p>Brazil (Farroupilha, Rio Grande do Sul).</p></tp:treatment-sec><tp:treatment-sec sec-type="Molecular characterization"><title>Molecular characterization.</title><p>No DNA sequence was obtained for <italic><tp:taxon-name><tp:taxon-name-part taxon-name-part-type="genus">Pseudococcus</tp:taxon-name-part> <tp:taxon-name-part taxon-name-part-type="species">rosangelae</tp:taxon-name-part></tp:taxon-name></italic>.</p></tp:treatment-sec></tp:taxon-treatment>
