# Supplementary material for: Three new species of mealybug (Hemiptera, Coccomorpha, Pseudococcidae) on persimmon fruit trees (Diospyros kaki) in southern Brazil
Source: Zookeys. 2016 Apr 25;(584):61–82. doi: 10.3897/zookeys.584.8065 (PMC4857023; doi:10.3897/zookeys.584.8065)
Supplement: Supplementary material 1 — COI DNA sequences obtained for Anisococcus granarae Pacheco da Silva & Kaydan, sp. n. and Ferrisia kaki Kaydan & Pacheco da Silva, sp. n. [file zookeys-584-061-s001.fas]

>Ferrisia kaki
------------------------------------------------------------
------------------------------------------------------------
------------------------------------------------------------
---------------------------------ACGAGTGCGCGTTCTTGTT---TTCTG
GCCGACTCGCCGGACGGTACGCGTAACGGTGGCCGCGG-CGACCTTT----------TTT
CGAGCGTCGTCGT-CGG-TACCGGTCTGCGACGAATCTTCGGGCCTCTTTCCGACCCGTC
TTGAAACACGGACCAAGGAGTCTAACGTGCGCGCGAGTCGCGGGGTGTCGAGCGGTTGGC
GGCGTTCCTT----GTGGGCGT-CGTCGGCCGTTCGTTACAATACGAAACCCGTCTCGTT
T-TACGAAAGGCGCAATGAAAGTGAAATTTTTT-GGGGAAGATGACG-TTACCGAGTTCA
CGTTTCGCGC--TCTGTGTAGCGCGGCCGGTCGTCCGCATTCCCAGGGCGTCTCAACGGC
CCGGCGGCGTTGCGGATCGTCGTTCCTTCGGGGGCGGCGGTCGGGCGTCGTCGAACCGAG
GCGCACCTATAGCGTGCACGTTGGTACCCGAAAGATGGTGAACTATGCCCGGCCAGGATG
AAGTCAGGGGAAACCCTGATGGAGGTCCGCAGCGATTCTGACGTGCAAATCGATCGTCTG
AGCTGGG-TATA-------------------------
>22809_Anisococcus granarae
----------------------------CCGTGA-TCCGGGCGACGGAATTCAAAATCGA
CGGCGTTC----GC-GCGTCGTCGGTTTGATATTTCCGCCGCCGTA--ACAATGTACGGA
CGTCGCGACCCGTTCGGTGCCGGTCTG-AGGAGACGTGTAAAAGTTCGCCGGCGTGTTGT
TCGATTGTTTCGGCGA--TCGGGCGTGCACGTTTGGCGAGTACGCGTTCTTTAAATTCTG
GCCGGCTTGCCGGACGGTACGCATAACGGTGACCGTGG-CGACCTTT-------------
CGAGCGTCGTCAT-CGG-TACCGGTCTGCGACGAATCTTCGGGCCTCTTTCCGACCCGTC
TTGAAACACGGACCAAGGAGTCTAACGTGCGCGCGAGTCGCGGGGTGTCGAGCGGTTG--
-GCGTGTGTCT---TCGGGCGTTCGTCGGCCGTTCGTTACAATTCGAAACCCGTCTCGTT
T-TACGAAAGGCGCAATGAAAGTGAATTYATTT-GGGGAAGATGACG-TTACCGAGTTCA
CGTTCCGCGC--TCT-CGTAGCGCGGCCGGTCGTCCGCATTCCCAGGGCGTCTCAACGGC
CCGGCGGCGTTGCGGATTGTCGTTCCCTCGGGGACGGCGGTCGGGCGTCGTCGAACCGAG
GCGCACCTATAGCGTGCACGTTGGTACCCGAAAGATGGTGAACTATGCCCGGCCAGGATG
AAGTCAGGGGAAACCCTGATGGAGGTCCGCAGCGATTCTGACGTGCAAATCGATCGTCTG
AGCTGGG-TATAGGGGCGAAAGACT------------
